# Supplementary material for: Temporal patterns in Ixodes ricinus microbial communities: an insight into tick-borne microbe interactions
Source: Microbiome. 2021 Jul 3;9:153. doi: 10.1186/s40168-021-01051-8 (PMC8254910; doi:10.1186/s40168-021-01051-8)
Supplement: Supplementary file 8 — Additional file 7 TBPs positive and negative network comparison. The different families of network generated in this study (negative, Rickettsia, Borrelia, Anaplasma and total corrected for TBPs effect) were compared by calculating a weighted version of the Kendall’s τ, integrating the edge appearance rank within families of networks (negative, Rickettsia, Borrelia, Anaplasma and total corrected for TBPs effects) as well as associated Pvalues. [file 40168_2021_1051_MOESM8_ESM.xlsx]

## Sheet: Additional file 7
Weighted Kendall’s Tau
	Full	Negatif	Rickettsia	Borrelia
Negatif	0.0939462
Rickettsia	0.0446343	0.038263
Borrelia	0.0431308	0.0373977	0.00904955
Anaplasma	0.051523	0.0456139	0.0171606	0.0145674
Pvalue
	Full	Negatif	Rickettsia	Borrelia
Negatif	3.71765e-25
Rickettsia	4.93722e-07	1.37006e-05
Borrelia	1.16865e-06	2.1323e-05	0.160948
Anaplasma	8.29028e-09	2.93912e-07	0.0300763	0.0554305
